# Supplementary material for: Dexmedetomidine Reduces Presynaptic γ-Aminobutyric Acid Release and Prolongs Postsynaptic Responses in Layer 5 Pyramidal Neurons in the Primary Somatosensory Cortex of Mice
Source: Int J Mol Sci. 2025 Feb 24;26(5):1931. doi: 10.3390/ijms26051931 (PMC11900034; doi:10.3390/ijms26051931)
Supplement: Supplementary file 1 [file ijms-26-01931-s001.zip]

Archive with 1 entries (1 files):
- ijms-3420697-supplementary.pdf
